# Supplementary material for: A Phase 1 Two-Arm, Randomized, Double-Blind, Active-Controlled Study of Live, Oral Plasmid-Derived Adenovirus Type 4 and Type 7 Vaccines in Seronegative Adults
Source: Vaccines (Basel). 2023 Jun 12;11(6):1091. doi: 10.3390/vaccines11061091 (PMC10301169; doi:10.3390/vaccines11061091)
Supplement: Supplementary file 1 [file vaccines-11-01091-s001.zip]

Archive with 1 entries (1 files):
- vaccines-2422090-supplementary.pdf
